# Supplementary material for: 15N-DNA stable isotope probing reveals niche differentiation of ammonia oxidizers in paddy soils
Source: Appl Microbiol Biotechnol. 2024 May 24;108(1):342. doi: 10.1007/s00253-024-13170-x (PMC11126484; doi:10.1007/s00253-024-13170-x)
Supplement: Supplementary file 1 — Supplementary file1 (XLSX 18 KB) [file 253_2024_13170_MOESM1_ESM.xlsx]

## Sheet: Title page
Supplemental Material
15N-DNA stable isotope probing reveals niche differentiation of canonical ammonia oxidizers and comammox Nitrospira in paddy soils
Journal: Applied Microbiology and Biotechnology
Authors:
Fuyun Gaoa,b, Yaying Lia*, Haoxin Fanc, Dan Luod, Stephen J. Chapmane, Huaiying Yaoa,c*
Author Affiliations:
aKey Laboratory of Urban Environment and Health, Institute of Urban Environment, Chinese Academy of Sciences, Xiamen 361021, People’s Republic of China
bUniversity of Chinese Academy of Sciences, Beijing 100049, People’s Republic of China
cResearch Center for Environmental Ecology and Engineering, School of Environmental Ecology and Biological Engineering, Wuhan Institute of Technology, Wuhan 430073, People’s Republic of China
dCollege of Petrochemical Engineering, Lanzhou University of Technology, Lanzhou 730050, People’s Republic of China
eThe James Hutton Institute, Craigiebuckler, Aberdeen AB15 8QH, UK
Full telephone and E-mail address of the corresponding author:
* Corresponding author: Huaiying Yao and Yaying Li
Corresponding Author’s Institution: Key Lab of Urban Environment and Health, Institute of Urban Environment, Chinese Academy of Sciences
Author’s Addresses: No. 1799 Jimei Road, Xiamen 361021, China
E-mail: hyyao@iue.ac.cn; yyli@iue.ac.cn
Table of Content
Table S1 Quantitative real-time polymerase chain reaction (Q-PCR) and PCR primer sets and amplification conditions used in this study
Table S2 Sampling of acidic and neutral paddy soils for active AOB. Each value (Top 10) is presented as a percentage of reads to total reads for the three replicates

## Sheet: Table S1
Table S1 Quantitative real-time polymerase chain reaction (Q-PCR) and PCR primer sets and amplification conditions used in this study
Target gene	Primer name	Primer sequence (5’-3’)	Amplification conditions	Length (bp)	Reference
Universal 16S rRNA	515F	GTGCCAGCMGCCGCGG	95 ℃ for 3 min; 35 cycles of 95 ℃ for 45 s, 56 ℃ for 45 s, 72 ℃ for 5min	392	(Li et al., 2021)
	907R	CCGTCAATTCMTTTRAGTTT
Archaeal amoA	CamoA-23F	STAATGGTCTGGCTTAGACG	95 ℃ for 2 min; 40 cycles of 95 ℃ for 20 s, 55 ℃ for 20 s, 80 ℃ for 15 s	635	(Meng et al., 2020)
	CamoA-616R	GCGGCCATCCATCTGTATGT
Bacterial amoA	amoA1F	GGGGTTTCTACTGGTGGT	95 ℃ for 2 min; 40 cycles of 95 ℃ for 20 s, 57 ℃ for 30 s, 72 ℃ for 30 s	491	(Meng et al., 2020)
	amoA2R	CCCCTCKGSAAAGCCTTCTTC
Comammox Nitrospira clade A amoA	comaA-244f_a	TACAACTGGGTGAACTA	95°C for 10 min; 40 cycles of 94°C for 30 s, 52°C for 45 s and 72°C for 1 min	415	(Pjevac et al. 2017)
	comaA-244f_b	TATAACTGGGTGAACTA
	comaA-244f_c	TACAATTGGGTGAACTA
	comaA-244f_d	TACAACTGGGTCAACTA
	comaA-244f_e	TACAACTGGGTCAATTA
	comaA-244f_f	TATAACTGGGTCAATTA
	comaA-659r_a	AGATCATGGTGCTATG
	comaA-659r_b	AAATCATGGTGCTATG
	comaA-659r_c	AGATCATGGTGCTGTG
	comaA-659r_d	AAATCATGGTGCTGTG
	comaA-659r_e	AGATCATCGTGCTGTG
	comaA-659r_f	AAATCATCGTGCTGTG
Comammox Nitrospira clade B amoA	comaB-244f_a	TAYTTCTGGACGTTCTA	95°C for 10 min; 40 cycles of 94°C for 30 s, 52°C for 45 s and 72°C for 1 min	415	(Pjevac et al. 2017)
	comaB-244f_b	TAYTTCTGGACATTCTA
	comaB-244f_c	TACTTCTGGACTTTCTA
	comaB-244f_d	TAYTTCTGGACGTTTTA
	comaB-244f_e	TAYTTCTGGACATTTTA
	comaB-244f_f	TACTTCTGGACCTTCTA
	comaB-659r_a	ARATCCAGACGGTGTG
	comaB-659r_b	ARATCCAAACGGTGTG
	comaB-659r_c	ARATCCAGACAGTGTG
	comaB-659r_d	ARATCCAAACAGTGTG
	comaB-659r_e	AGATCCAGACTGTGTG
	comaB-659r_f	AGATCCAAACAGTGTG

## Sheet: Table S2
Table S2 Sampling of acidic and neutral paddy soils for active AOB. Each value (Top 10) is presented as a percentage of reads to total reads for the three replicates
TOP 10	Acidic paddy soil %	Top 10	Neutral paddy soil %
Zotu1	21.8	Zotu45	4.57
Zotu2	15.53	Zotu62	4.27
Zotu3	7.58	Zotu53	4.21
Zotu4	5.66	Zotu57	4.15
Zotu6	4.96	Zotu117	3.96
Zotu5	4.09	Zotu82	3.01
Zotu7	3.2	Zotu85	2.98
Zotu8	2.37	Zotu68	2.89
Zotu10	2.03	Zotu126	2.89
Zotu9	1.97	Zotu66	2.88
Sum	69.18	Sum	36.58
